# Supplementary material for: Maternal Bochdalek Hernia during Pregnancy: A Systematic Review of Case Reports
Source: Diagnostics (Basel). 2021 Jul 14;11(7):1261. doi: 10.3390/diagnostics11071261 (PMC8303225; doi:10.3390/diagnostics11071261)
Supplement: Supplementary file 1 [file diagnostics-11-01261-s001.zip]

Archive with 1 entries (1 files):
- diagnostics-1292776-supplementary.pdf
